# Supplementary material for: A novel TBK1 mutation in a family with diverse frontotemporal dementia spectrum disorders
Source: Cold Spring Harb Mol Case Stud. 2019 Jun;5(3):a003913. doi: 10.1101/mcs.a003913 (PMC6549548; doi:10.1101/mcs.a003913)
Supplement: Supplemental Material [file supp_mcs.a003913_Supplemental_Table_S1_Variant_interpretation.xlsx]

## Sheet: Sheet1
	Supplemental Table S1. Variant interpretation
	Gene	Chromosome	Position (a)	Reference allele	Alternative allele	HVGS reference	Refseq	Nucleotide variation	Amino acid variation	Frequency gnomAD (allele count/total allele count)	CADD PHRED_score (b)	FATHMM-MKL_coding score (c)	MutationTaster_probability value (d)	MutationTaster_prediction
	TBK1	12	64891788	G	T	NM_013254	NP_037386	c.2107G>T	Glu703*	0/138,632	41	0.973	1	Disease causing
	(a) Genome assembly GRCh37 (hg19)
	(b) A Combined Annotation Dependent Depletion (CADD) PHRED score of >20 indicates the 1% most deleterious substitutions in the human genome
	(c) A Functional Analysis through Hidden Markov Models (FATHMM) score >0.5 is predicted to be deleterious
	(d) A probability value close to 1 in MutationTaster indicates a high degree of confidence in the prediction
