# Supplementary material for: A novel TBK1 mutation in a family with diverse frontotemporal dementia spectrum disorders
Source: Cold Spring Harb Mol Case Stud. 2019 Jun;5(3):a003913. doi: 10.1101/mcs.a003913 (PMC6549548; doi:10.1101/mcs.a003913)
Supplement: Supplemental Material [file supp_mcs.a003913_Supplemental_Table_S2_Whole-exome_sequencing_parameters.xlsx]

## Sheet: Sheet1
	Supplemental Table S2. Whole-exome sequencing parameters
	Total number of reads	Reads mapping rate	Capture rate on entire exome	Mean depth on entire exome	Coverage ≥ 10X	Coverage ≥ 20X	Mean depth over TBK1	Read depth over TBK1
	54828330	0.812929	0.877225	39.4156	0.884216	0.710672	28.6654	34
